# Supplementary material for: Oncolytic adenovirus encoding variant interleukin-2 combined with chemotherapy enables PD-L1 inhibition in pancreatic cancer models
Source: Cancer Immunol Immunother. 2025 Jun 4;74(7):234. doi: 10.1007/s00262-025-04072-6 (PMC12137825; doi:10.1007/s00262-025-04072-6)
Supplement: Supplementary file 4 — Supplementary file4 (XLSX 12 kb) [file 262_2025_4072_MOESM4_ESM.xlsx]

## Sheet: Sheet1
Figure 1C.
Ad5/3-E2F-d24				Ad5/3-E2F-d24-vIL2				GEM				PTX
0 MOI	889	704	776	0 MOI	889	704	776	0 nM	934	1007	1061	0 nM	934	1007	1061
1 MOI	1025	771	700	1 MOI	1311	1053	910	1 nM	1123	1170	1221	1 nM	1106	1186	1243
10 MOI	929	926	918	10 MOI	969	901	992	10 nM	1788	1882	2080	10 nM	1513	1451	1345
100 MOI	1031	964	782	100 MOI	1093	990	969	100 nM	1897	1924	2093	100 nM	1636	1874	1581
1000 MOI	1165	1035	920	1000 MOI	1132	1005	1017	1000 nM	1944	2068	2063	1000 nM	1662	1742	1414
10000 MOI	1400	1306	1219	10000 MOI	1159	1170	1147	10000 nM	1993	1882	2051	10000 nM	1656	1669	1495
Figure 2B.					Figure 2C.
Mock	6270	7146	7011		Mock	6195	5460	5167	6208
IFN	51836	54725	54900		IFN	98754	94465	91424	90998
BB	8042	7740	8849		BB	5341	5044	4945	5992
hIL2	7496	7965	8016		hIL2	7438	8155	7144	8247
vIL2	7192	8436	8276		vIL2	5926	5965	6072	5144
Figure 2D.
	CD80				CD86				PD-L2				B7-H2				B7-H3				B7-H4				B7-H5				B7-H6
	Panc-1				Panc-1				Panc-1				Panc-1				Panc-1				Panc-1				Panc-1				Panc-1
Mock	32209	31837	30964	30466	889	1013	1080	1161	3360	3967	4280	4600	30185	30255	29700	29976	27579	29358	27136	27579	4225	4753	5066	5400	10036	10914	11139	12035	3545	3367	3375	3591
IFN	33737	32888	32209	33271	1353	1316	1191	1364	5376	4988	4432	5010	33973	32358	31398	33894	28356	28819	27579	28686	6578	6113	5436	6306	13549	12857	11764	13304	4054	4019	3941	4451
BB	34609	33737	32509	32358	1562	1742	1348	1522	6140	6711	4977	5669	36254	37364	33194	34131	28686	31398	28029	30750	7160	7832	5992	6726	14881	16160	12596	14086	4206	4413	4036	4262
hIL2	35504	35669	35835	38960	1353	1763	1866	1829	4848	6878	7113	7160	35587	39141	39875	41967	34369	36002	35095	36507	5913	7814	8247	8266	12798	16384	16957	17232	4610	4650	4540	4530
vIL2	36422	37019	35587	36507	1832	1408	1629	1486	7372	5719	6607	5809	40248	37451	37889	37105	34290	31837	32433	33041	8569	6726	7624	6924	17471	14313	15866	14644	4299	4089	4215	4299
	MRC-5			MRC-5			MRC-5			MRC-5			MRC-5			MRC-5			MRC-5			MRC-5
Mock	47421	51228	49875	2184	2353	2309	3524	4413	4263	24357	26773	26026	87864	95352	89731	3280	3926	3827	9569	11639	11155	4934	5088	4816
IFN	67712	75744	76903	1502	1477	1606	6140	6354	6870	43350	50234	50797	72385	72216	76555	5118	5687	5821	11234	12190	12726	4988	5201	5201
BB	51534	50772	54214	2531	2342	2674	5544	4127	5972	30384	26936	31863	110481	104208	118233	4841	3240	5272	15663	10220	16996	4610	4912	5144
hIL2	48994	52463	52777	2320	2508	2486	4440	5687	5206	27544	30825	29827	97835	100148	103480	3791	5289	4435	11354	16074	13629	4630	4912	5156
vIL2	49432	52620	51687	2265	2548	2336	4169	5579	4598	26665	30446	27768	88897	103238	87659	3696	5018	4040	11077	15434	11764	4490	4891	4869
	THP-1				THP-1				THP-1				THP-1				THP-1				THP-1				THP-1				THP-1
Mock	83463	83269	82302	83854	3426	3418	3317	3500	1519	1425	1402	1639	44376	44790	44067	44067	99448	97606	99216	104697	4045	3832	3840	3873	8228	8155	8627	8378	9701	9210	9570	9679
IFN	122742	122169	116586	118233	7658	7339	7049	6622	4422	5055	4681	4590	61767	59229	56138	58680	143910	149751	149751	148009	4590	4620	4934	4956	7832	8764	9592	9251	10791	11215	10889	10597
BB	80968	75139	75491	79469	3662	3448	3515	3678	1431	1314	1531	1652	41675	36254	36507	38242	108433	95352	98293	105680	3686	3561	3710	3857	8210	7849	8359	8435	10359	9293	9168	9900
hIL2	92715	92067	97151	94686	5236	5088	5317	5364	2159	1749	1944	1920	45209	44479	46489	45420	71545	81157	78547	78730	3515	3984	3823	3774	6505	7624	7421	6924	11657	11818	12200	12062
vIL2	79469	77454	77999	75139	3530	3440	3500	3500	1314	1735	1613	1468	38779	38960	38689	36848	94024	96247	96023	97606	4080	4299	4107	3815	8266	8903	8454	8064	9856	9635	9789	9570
